# Supplementary material for: Microbial communities of a variety of 75 homemade fermented vegetables
Source: Front Microbiol. 2023 Dec 15;14:1323424. doi: 10.3389/fmicb.2023.1323424 (PMC10757351; doi:10.3389/fmicb.2023.1323424)
Supplement: Supplementary file 1 [file Table_1.xlsx]

## Sheet: Table S1
Table S1 Main characteristics of the 75 home-made fermented vegetable samples collected. The enumeration media used are described in Table S2.
Sample ID	metag analysis	Vegetables used (a)	Vegetables_7types	Vegetables_5types	Vegetable category	Veg_provider	Veg_origin	Veg_production	Salting	Salt type	Peeled_veg	Washed_hands	Washed_veg	Mixed_by_hands	Filed-compacted-hands	Starter	Diversity score_quali (b)	Diversity score_quanti (b)	Cutting_type	Cutting_result	Nr_ingredient	ginger	garlic	Coriander_seeds	Cumin	whole_pepper	ground_pepper	Curry	groung_coriander	bay leaf	thyme	tarragon	_Basilic	other herbs_spices	mustard_seeds	turmeric	juniper berries	caraway seeds	cloves	chili	paprika	sage	oregano	parsley	algae	Age, days	Declared_NaCl, g/L	Aanalysed_NaCl, g/L	pH
S008	yes	Cabbage Carrot Onion	cabbage-mix	Mix_veg	mixed	produceur_purchase	local	organic	dry_salting	coarse_salt	Peeled_yes	Washed_hands_yes	Washed_veg_yes	Mixed_by_hands_yes	Filed-compacted-hands_yes	no_starter	F3	3	thin	strips/dices	2	0	0	0	0	0	0	0	0	0	0	0	0	yes	0	0	0	0	0	0	1	0	1	0	0	364	15	11.0248	3.48
S013	no	Cabbage	Cabbage	Cabbage	leaf/stem	commercial	France	NA	dry_salting	coarse_salt	Peeled_no	Washed_hands_yes	Washed_veg_no	Mixed_by_hands_yes	Filed-compacted-hands_yes	no_starter	F5	5	thin	shredded	2	0	0	0	1	1	0	0	0	0	0	0	0	0	0	0	0	0	0	0	0	0	0	0	0	120	10	6.67731	3.44
S015	yes	Cabbage Carrot Onion Leak Pepper	Cabbage-mix	Mix_veg	mixed	produceur_purchase	regional	organic	dry_salting	coarse_salt	Peeled_yes	Washed_hands_yes	Washed_veg_yes	Mixed_by_hands_no	Filed-compacted-hands_yes	no_starter	F2	2	thin	shredded	0	0	0	0	0	0	0	0	0	0	0	0	0	0	0	0	0	0	0	0	0	0	0	0	0	76	25	20.3503	3.72
S019	yes	Carrot Leak	Cabbage-mix	Mix_veg	mixed	commercial	regional	conventional	Brine	fine_salt	Peeled_no	Washed_hands_yes	Washed_veg_no	Mixed_by_hands_no	Filed-compacted-hands_no	no_starter	F3	3	thin	grated/diced	4	1	1	0	0	0	0	0	0	0	0	0	0	yes	0	1	0	0	0	0	1	0	0	0	0	24	20	14.1534	3.58
S042	yes	Cabbage Carrot	Cabbage-mix	Mix_veg	mixed	produceur_purchase	regional	organic	dry_salting	coarse_salt	Peeled_no	Washed_hands_yes	Washed_veg_yes	Mixed_by_hands_yes	Filed-compacted-hands_yes	no_starter	F4	4	thin	grated	3	1	0	0	1	0	0	0	0	0	0	0	0	yes	0	1	0	0	0	0	0	0	0	0	0	60	17	14.9899	3.25
S043	yes	Leak Onion	Others	Mix_veg	mixed	garden	garden	organic	Brine	coarse_salt	Peeled_yes	Washed_hands_yes	Washed_veg_yes	Mixed_by_hands_yes	Filed-compacted-hands_yes	no_starter	F3	3	rough	strips	0	0	0	0	0	0	0	0	0	0	0	0	0	0	0	0	0	0	0	0	0	0	0	0	0	615	3.75	4.96119	3.92
S044	yes	Fennel Lemon	Others	Mix_veg	mixed	commercial	foreign_country	organic	Brine	coarse_salt	Peeled_yes	Washed_hands_NA	Washed_veg_yes	Mixed_by_hands_no	Filed-compacted-hands_yes	no_starter	F2	2	rough	strips	3	1	0	0	0	0	0	0	0	0	0	0	0	yes	1	0	0	0	0	0	0	0	0	0	1	180	9	10.2185	3.33
S046	no	Onion Carrot Celeriac	Others	Mix_veg	mixed	commercial	regional	conventional	dry_salting	coarse_salt	Peeled_no	Washed_hands_NA	Washed_veg_yes	Mixed_by_hands_no	Filed-compacted-hands_no	no_starter	F2	2	thin	grated	2	0	1	0	0	0	0	0	0	0	0	0	0	yes	0	0	0	0	0	0	0	1	0	0	0	368	25	21.6031	3.63
S055	no	Carrot	Carrot	Carrot	bulb/root	commercial	local	organic	Brine	coarse_salt	Peeled_yes	Washed_hands_no	Washed_veg_yes	Mixed_by_hands_yes	Filed-compacted-hands_no	no_starter	F3	3	rough	strips/dices	0	0	0	0	0	0	0	0	0	0	0	0	0	0	0	0	0	0	0	0	0	0	0	0	0	233	3.14286	7.27865	3.14
S056	yes	Carrot Beetroot Radish Leak	Beetroot_mix	Mix_veg	mixed	produceur_purchase	local	organic	Brine	coarse_salt	Peeled_no	Washed_hands_yes	Washed_veg_no	Mixed_by_hands_yes	Filed-compacted-hands_no	no_starter	F4	4	thin	grated	2	1	1	0	0	0	0	0	0	0	0	0	0	yes	0	0	0	0	0	0	0	0	0	0	0	93	27	19.632	3.61
S071	yes	Cauliflower Carrot Cabbage	Cabbage-mix	Mix_veg	mixed	commercial	France	organic	dry_salting	coarse_salt	Peeled_no	Washed_hands_no	Washed_veg_no	Mixed_by_hands_no	Filed-compacted-hands_no	no_starter	F4	4	thin	shredded	3	1	0	1	0	0	0	1	0	0	0	0	0	yes	0	0	0	0	0	0	0	0	0	0	0	451	10	9.72563	3.65
S079	yes	Beetroot	Beetroot	Beetroot	bulb/root	produceur_purchase	local	organic	dry_salting	coarse_salt	Peeled_yes	Washed_hands_yes	Washed_veg_yes	Mixed_by_hands_yes	Filed-compacted-hands_yes	no_starter	F3	3	thin	grated	0	0	0	0	0	0	0	0	0	0	0	0	0	0	0	0	0	0	0	0	0	0	0	0	0	47	30	12.3899	3.94
S080	no	Rhubarb	Others	Others	leaf/stem	commercial	regional	organic	dry_salting	coarse_salt	Peeled_NA	Washed_hands_no	Washed_veg_yes	Mixed_by_hands_yes	Filed-compacted-hands_yes	Backslopping	F3	3	rough	strips/dices	0	0	0	0	0	0	0	0	0	0	0	0	0	yes	0	0	0	0	0	0	0	0	0	0	0	1471	20	7.555	3.21
S089	yes	Cyclanther Bitter_gourd	Others	Mix_veg	fruit	garden	garden	permaculture	Brine	coarse_salt	Peeled_no	Washed_hands_yes	Washed_veg_no	Mixed_by_hands_yes	Filed-compacted-hands_yes	no_starter	F5	5	rough	cut in half lengthwise	3	0	1	0	0	0	0	0	0	0	1	0	0	yes	0	0	0	0	0	0	0	1	0	0	0	180	9.9	9.72507	3.77
S090	yes	Radish Apple	Others	Mix_veg	mixed	garden	garden	permaculture	Brine	coarse_salt	Peeled_yes	Washed_hands_yes	Washed_veg_yes	Mixed_by_hands_yes	Filed-compacted-hands_yes	no_starter	F4	4	rough	sticks	2	0	1	0	0	1	0	0	0	0	0	0	0	yes	0	0	0	0	0	0	0	0	0	0	0	50	9	8.20305	3.76
S092	no	Fig_leaf	Others	Others	leaf/stem	garden	garden	organic	Brine	coarse_salt	Peeled_no	Washed_hands_no	Washed_veg_no	Mixed_by_hands_yes	Filed-compacted-hands_yes	no_starter	F6	6	rough	leaves	0	0	0	0	0	0	0	0	0	0	0	0	0	0	0	0	0	0	0	0	0	0	0	0	0	427	9	15.8145	3.32
S094	yes	Leak Radish Onion	Others	Mix_veg	mixed	commercial	France	organic	Brine	coarse_salt	Peeled_no	Washed_hands_yes	Washed_veg_yes	Mixed_by_hands_yes	Filed-compacted-hands_no	no_starter	F4	4	thin	grated	3	1	1	0	0	0	1	0	0	0	0	0	0	yes	0	0	0	0	0	0	0	0	0	0	0	945.5	30	18.234	3.64
S098	yes	Beetroot Carrot	Beetroot_mix	Mix_veg	bulb/root	commercial	regional	organic	Brine	coarse_salt	Peeled_yes	Washed_hands_yes	Washed_veg_yes	Mixed_by_hands_yes	Filed-compacted-hands_yes	no_starter	F4	4	thin	grated	0	0	0	0	0	0	0	0	0	0	0	0	0	0	0	0	0	0	0	0	0	0	0	0	0	17	10.5	16.0016	3.47
S102	yes	Beetroot	Beetroot	Beetroot	bulb/root	produceur_purchase	local	conventional	dry_salting	coarse_salt	Peeled_NA	Washed_hands_no	Washed_veg_yes	Mixed_by_hands_no	Filed-compacted-hands_yes	no_starter	F3	3	thin	grated	0	0	0	0	0	0	0	0	0	0	0	0	0	0	0	0	0	0	0	0	0	0	0	0	0	840	10	17.934	3.95
S103	no	Carrot	Carrot	Carrot	bulb/root	commercial	regional	organic	Brine	coarse_salt	Peeled_no	Washed_hands_yes	Washed_veg_yes	Mixed_by_hands_yes	Filed-compacted-hands_yes	no_starter	F4	4	rough	sticks	2	1	0	0	0	0	0	0	0	0	0	0	0	yes	0	0	0	0	1	0	0	0	0	0	0	500	3	15.0089	3.3
S108	no	Carrot	Carrot	Carrot	bulb/root	produceur_purchase	local	conventional	dry_salting	coarse_salt	Peeled_no	Washed_hands_no	Washed_veg_yes	Mixed_by_hands_yes	Filed-compacted-hands_yes	no_starter	F5	5	thin	grated	0	0	0	0	0	0	0	0	0	0	0	0	0	0	0	0	0	0	0	0	0	0	0	0	0	237	10	10.4869	3.4
S109	yes	Carrot Radish	Carrot_mix	Mix_veg	bulb/root	commercial	France	organic	dry_salting	coarse_salt	Peeled_no	Washed_hands_no	Washed_veg_no	Mixed_by_hands_yes	Filed-compacted-hands_no	no_starter	F5	5	rough	sticks	1	0	0	0	0	0	0	0	0	0	1	0	0	0	0	0	0	0	0	0	0	0	0	0	0	NA	30	19.4466	4.25
S111	yes	Carrot	Carrot	Carrot	bulb/root	commercial	local	organic	Brine	coarse_salt	Peeled_yes	Washed_hands_no	Washed_veg_yes	Mixed_by_hands_yes	Filed-compacted-hands_yes	no_starter	F4	4	thin	grated	12	1	1	1	1	1	1	1	1	1	1	1	1	yes	0	0	0	0	0	0	0	0	0	0	0	161	9	7.16786	3.39
S114	no	Cabbage	Cabbage	Cabbage	leaf/stem	garden	garden	organic	dry_salting	coarse_salt	Peeled_yes	Washed_hands_NA	Washed_veg_yes	Mixed_by_hands_no	Filed-compacted-hands_yes	no_starter	F2	2	thin	shredded	2	0	0	0	0	1	0	0	0	1	0	0	0	0	0	0	0	0	0	0	0	0	0	0	0	240	10	7.16927	3.54
S115	yes	Carrot Cabbage Pumkin Fennel Sweet_potato Onion	Carrot_mix	Mix_veg	mixed	commercial	foreign_country	organic	Brine	coarse_salt	Peeled_yes	Washed_hands_no	Washed_veg_yes	Mixed_by_hands_yes	Filed-compacted-hands_yes	Backslopping	F4	4	rough	strips/dices	3	1	0	0	1	0	0	0	0	0	0	1	0	yes	0	0	0	0	0	0	0	0	0	0	0	35	9	11.6141	3.48
S116	yes	Chard Carrot Onion	Others	Mix_veg	mixed	commercial	local	NA	dry_salting	coarse_salt	Peeled_yes	Washed_hands_no	Washed_veg_yes	Mixed_by_hands_yes	Filed-compacted-hands_no	no_starter	F4	4	rough	strips	2	1	1	0	0	0	0	0	0	0	0	0	0	yes	0	0	0	0	0	0	0	0	0	0	0	52	NA	6.23135	3.23
S119	yes	Fennel	Others	Others	leaf/stem	commercial	local	organic	dry_salting	coarse_salt	Peeled_no	Washed_hands_no	Washed_veg_no	Mixed_by_hands_yes	Filed-compacted-hands_no	no_starter	F5	5	thin	shredded	1	0	0	0	0	0	0	0	0	0	0	0	0	yes	0	0	0	0	1	0	0	0	0	0	0	561	10	6.18694	3.95
S122	no	Zucchini	Others	Others	fruit	produceur_purchase	local	organic	Brine	coarse_salt	Peeled_no	Washed_hands_yes	Washed_veg_yes	Mixed_by_hands_yes	Filed-compacted-hands_yes	no_starter	F4	4	thin	strips	1	0	0	0	0	0	0	0	0	0	1	0	0	yes	0	0	0	0	0	0	0	0	0	0	0	365	9	8.42628	3.48
S131	no	Cucumber	Others	Others	fruit	garden	garden	permaculture	Brine	coarse_salt	Peeled_no	Washed_hands_yes	Washed_veg_yes	Mixed_by_hands_yes	Filed-compacted-hands_yes	no_starter	F4	4	rough	sticks	2	0	0	1	0	0	0	0	0	1	0	0	0	no	0	0	0	0	0	0	0	0	0	0	0	730	0	9.84603	3.89
S134	yes	Beetroot	Beetroot	Beetroot	bulb/root	garden	garden	organic	Brine	coarse_salt	Peeled_yes	Washed_hands_yes	Washed_veg_yes	Mixed_by_hands_yes	Filed-compacted-hands_yes	no_starter	F3	3	thin	grated	1	0	0	1	0	0	0	0	0	0	0	0	0	no	0	0	0	0	0	0	0	0	0	0	0	408	9	9.61495	3.42
S135	yes	Onion Fennel	Others	Mix_veg	mixed	produceur_purchase	local	organic	Brine	hypertonic sea water	Peeled_yes	Washed_hands_NA	Washed_veg_yes	Mixed_by_hands_no	Filed-compacted-hands_no	no_starter	F3	3	rough	strips	3	0	0	0	1	0	0	0	0	1	0	0	0	yes	0	0	1	0	0	0	0	0	0	0	0	141	0	12.7583	3.6
S146	no	Tomato	Others	Others	fruit	garden	garden	organic	Brine	coarse_salt	Peeled_no	Washed_hands_yes	Washed_veg_yes	Mixed_by_hands_yes	Filed-compacted-hands_no	no_starter	F3	3	rough	not_cut	0	0	0	0	0	0	0	0	0	0	0	0	0	no	0	0	0	0	0	0	0	0	0	0	0	360	9	5.66753	3.89
S147	no	Parsnip Carrot Onion	Others	Mix_veg	bulb/root	commercial	France	organic	dry_salting	coarse_salt	Peeled_yes	Washed_hands_yes	Washed_veg_no	Mixed_by_hands_yes	Filed-compacted-hands_yes	no_starter	F4	4	thin	grated	2	0	0	0	1	0	0	0	0	0	0	0	0	yes	0	0	0	1	0	0	0	0	0	0	0	223	10	7.92161	3.64
S156	no	Chayote	Others	Others	fruit	garden	garden	organic	dry_salting	coarse_salt	Peeled_yes	Washed_hands_yes	Washed_veg_yes	Mixed_by_hands_yes	Filed-compacted-hands_yes	no_starter	F3	3	thin	grated	2	0	0	0	0	1	0	0	0	0	0	0	0	yes	1	0	0	0	0	0	0	0	0	0	0	216	10	10.241	3.19
S157	no	Cabbage	Cabbage	Cabbage	leaf/stem	produceur_purchase	local	conventional	dry_salting	fine_salt	Peeled_no	Washed_hands_no	Washed_veg_yes	Mixed_by_hands_yes	NA	no_starter	F4	4	thin	shredded	0	0	0	0	0	0	0	0	0	0	0	0	0	no	0	0	0	0	0	0	0	0	0	0	0	180	30	21.3414	3.66
S174	yes	Carrot Celeriac	Carrot_mix	Mix_veg	bulb/root	produceur_purchase	regional	organic	Brine	coarse_salt	Peeled_yes	Washed_hands_yes	Washed_veg_yes	Mixed_by_hands_yes	Filed-compacted-hands_yes	no_starter	F4	4	thin	grated	0	0	0	0	0	0	0	0	0	0	0	0	0	no	0	0	0	0	0	0	0	0	0	0	0	284	9	5.19819	3.6
S175	yes	Beetroot	Beetroot	Beetroot	bulb/root	garden	garden	organic	Brine	coarse_salt	Peeled_yes	Washed_hands_no	Washed_veg_yes	Mixed_by_hands_yes	Filed-compacted-hands_no	no_starter	F3	3	thin	grated	2	0	0	1	0	0	0	0	0	0	0	0	0	yes	1	0	0	0	0	0	0	0	0	0	0	35	9	4.0452	3.55
S177	yes	Zucchini	Others	Others	fruit	produceur_purchase	local	organic	Brine	coarse_salt	Peeled_no	Washed_hands_no	Washed_veg_yes	Mixed_by_hands_yes	Filed-compacted-hands_yes	no_starter	F5	5	thin	shredded	0	0	0	0	0	0	0	0	0	0	0	0	0	no	0	0	0	0	0	0	0	0	0	0	0	285	9	4.54162	3.7
S182	yes	Carrot Cauliflower Chard Onion	Carrot_mix	Mix_veg	mixed	commercial	France	organic	Brine	coarse_salt	Peeled_no	Washed_hands_no	Washed_veg_no	Mixed_by_hands_yes	Filed-compacted-hands_yes	no_starter	F6	6	rough	strips/dices	3	1	1	0	1	0	0	0	0	0	0	0	0	yes	0	0	0	0	0	0	0	0	0	0	0	30	9	10.4402	3.5
S185	yes	Cabbage Carrot Leak Radish Onion	Cabbage-mix	Mix_veg	mixed	commercial	regional	organic	dry_salting	fine_salt	Peeled_yes	Washed_hands_no	Washed_veg_no	Mixed_by_hands_yes	Filed-compacted-hands_yes	no_starter	F5	5	thin	strips/dices	2	1	1	0	0	0	0	0	0	0	0	0	0	yes	0	0	0	0	0	0	0	0	0	0	0	112	10	8.28908	3.39
S189	no	Beetroot	Beetroot	Beetroot	bulb/root	produceur_purchase	local	organic	Brine	coarse_salt	Peeled_yes	Washed_hands_yes	Washed_veg_yes	Mixed_by_hands_yes	Filed-compacted-hands_yes	Backslopping	F2	2	thin	grated	4	0	0	1	0	0	0	0	0	1	0	1	0	yes	1	0	0	0	0	0	0	0	0	0	0	210	20	14.4324	3.15
S192	no	Cabbage	Cabbage	Cabbage	leaf/stem	commercial	regional	organic	Brine	coarse_salt	Peeled_no	Washed_hands_no	Washed_veg_no	Mixed_by_hands_no	Filed-compacted-hands_yes	no_starter	F5	5	rough	leaves	0	0	0	0	0	0	0	0	0	0	0	0	0	no	0	0	0	0	0	0	0	0	0	0	0	270	9	12.6887	3.41
S193	no	Jerusalem_artichoke	Others	Others	bulb/root	garden	garden	permaculture	dry_salting	coarse_salt	Peeled_yes	Washed_hands_NA	Washed_veg_yes	Mixed_by_hands_yes	Filed-compacted-hands_yes	kefir_starter	F2	2	rough	chunks	0	0	0	0	0	0	0	0	0	0	0	0	0	no	0	0	0	0	0	0	0	0	0	0	0	184.5	10	6.87769	3.75
S200	no	Cabbage Carrot Apple	Cabbage-mix	Mix_veg	mixed	produceur_purchase	local	organic	dry_salting	coarse_salt	Peeled_NA	Washed_hands_NA	Washed_veg_yes	Mixed_by_hands_yes	Filed-compacted-hands_yes	no_starter	F3	3	rough	stripes	2	1	1	0	0	0	0	0	0	0	0	0	0	yes	0	0	0	0	0	0	0	0	0	0	0	223	47.0588	20.9974	3.56
S201	no	Cabbage	Cabbage	Cabbage	leaf/stem	commercial	regional	organic	dry_salting	coarse_salt	Peeled_yes	Washed_hands_yes	Washed_veg_yes	Mixed_by_hands_yes	Filed-compacted-hands_yes	no_starter	F3	3	thin	shredded	1	0	0	0	0	0	0	0	0	0	0	0	0	yes	0	0	1	0	0	0	0	0	0	0	0	730	10	9.77281	3.73
S211	no	Carrot Celerac Cabbage	Carrot_mix	Mix_veg	mixed	produceur_purchase	local	organic	dry_salting	coarse_salt	Peeled_yes	Washed_hands_yes	Washed_veg_yes	Mixed_by_hands_yes	Filed-compacted-hands_no	no_starter	F2	2	thin	grated	1	0	0	0	0	0	0	0	0	0	0	0	0	no	0	0	0	0	0	0	0	0	0	1	0	1320	10	7.45391	3.51
S212	yes	Carrot	Carrot	Carrot	bulb/root	commercial	France	organic	dry_salting	fine_salt	Peeled_yes	Washed_hands_no	Washed_veg_no	Mixed_by_hands_yes	Filed-compacted-hands_yes	no_starter	F5	5	thin	grated	1	1	0	0	0	0	0	0	0	0	0	0	0	no	0	0	0	0	0	0	0	0	0	0	0	56	10	13.3367	3.74
S213	yes	Papaya	Others	Others	fruit	garden	garden	permaculture	dry_salting	coarse_salt	Peeled_yes	Washed_hands_yes	Washed_veg_yes	Mixed_by_hands_no	Filed-compacted-hands_yes	no_starter	F2	2	thin	grated	3	0	0	1	1	1	0	0	0	0	0	0	0	yes	0	0	0	0	0	0	0	0	0	0	0	222	80	66.1438	3.5
S215	yes	Celeriac	Others	Others	bulb/root	produceur_purchase	local	organic	Brine	coarse_salt	Peeled_yes	Washed_hands_NA	Washed_veg_no	Mixed_by_hands_yes	Filed-compacted-hands_yes	no_starter	F4	4	thin	grated	1	1	0	0	0	0	0	0	0	0	0	0	0	no	0	0	0	0	0	0	0	0	0	0	0	202	3	12.3202	3.56
S217	yes	Cucumber	Others	Others	fruit	produceur_purchase	local	organic	Brine	coarse_salt	Peeled_no	Washed_hands_NA	Washed_veg_yes	Mixed_by_hands_yes	Filed-compacted-hands_no	no_starter	F3	3	rough	big chunks	4	0	1	1	0	0	0	0	0	1	0	0	0	yes	1	0	0	0	0	0	0	0	0	0	0	268	9	11.0017	3.47
S221	no	Cucumber Carrot	Others	Mix_veg	mixed	commercial	France	conventional	Brine	coarse_salt	Peeled_no	Washed_hands_NA	Washed_veg_yes	Mixed_by_hands_no	Filed-compacted-hands_no	no_starter	F2	2	rough	dices	3	0	1	0	1	1	0	0	0	0	0	0	0	yes	0	0	0	0	0	0	0	0	0	0	0	144	9	9.59473	2.31
S222	no	Zucchini	Others	Others	fruit	garden	garden	permaculture	Brine	coarse_salt	Peeled_no	Washed_hands_no	Washed_veg_yes	Mixed_by_hands_yes	Filed-compacted-hands_yes	no_starter	F5	5	rough	slices	1	0	1	0	0	0	0	0	0	0	0	0	0	yes	0	0	0	0	0	0	0	0	0	0	0	365	10	18.0559	3.35
S224	no	Eggplant	Others	Others	fruit	produceur_purchase	local	organic	Brine	coarse_salt	Peeled_yes	Washed_hands_NA	Washed_veg_no	Mixed_by_hands_yes	Filed-compacted-hands_yes	no_starter	F4	4	thin	strips/dices	4	0	1	1	0	0	0	0	0	0	1	0	0	yes	0	0	0	0	0	0	0	0	1	0	0	751	9	8.07218	3.27
S229	yes	Turnip Broccoli Chilli	Others	Mix_veg	mixed	produceur_purchase	local	organic	dry_salting	coarse_salt	Peeled_yes	Washed_hands_yes	Washed_veg_yes	Mixed_by_hands_no	NA	no_starter	F1	1	rough	small dices	3	1	1	0	0	1	0	0	0	0	0	0	0	no	0	0	0	0	0	0	0	0	0	0	0	90	50	6.47528	4.3
S232	yes	Celeriac	Others	Others	bulb/root	garden	garden	organic	Brine	fine_salt	Peeled_yes	Washed_hands_yes	Washed_veg_yes	Mixed_by_hands_yes	Filed-compacted-hands_yes	no_starter	F3	3	thin	grated	0	0	0	0	0	0	0	0	0	0	0	0	0	no	0	0	0	0	0	0	0	0	0	0	0	40	10	8.02524	3.78
S237	yes	Cabbage	Cabbage	Cabbage	leaf/stem	commercial	regional	organic	dry_salting	fine_salt	Peeled_no	Washed_hands_no	Washed_veg_no	Mixed_by_hands_yes	Filed-compacted-hands_yes	no_starter	F6	6	thin	shredded	1	0	0	0	0	0	0	0	0	0	0	0	0	yes	0	0	0	0	0	1	0	0	0	0	0	24	10	35.719	3.9
S238	no	Cabbage Lemon	Cabbage-mix	Mix_veg	mixed	garden	garden	organic	dry_salting	coarse_salt	Peeled_yes	Washed_hands_no	Washed_veg_no	Mixed_by_hands_yes	Filed-compacted-hands_yes	no_starter	F5	5	thin	shredded	3	1	0	0	0	0	0	0	0	0	0	0	0	yes	1	0	0	0	0	0	0	0	0	0	1	120	30	40.1826	3.68
S239	yes	Cabbage	Cabbage	Cabbage	leaf/stem	produceur_purchase	regional	organic	dry_salting	coarse_salt	Peeled_no	Washed_hands_no	Washed_veg_yes	Mixed_by_hands_yes	Filed-compacted-hands_yes	no_starter	F5	5	thin	shredded	1	0	0	0	0	0	0	0	0	0	0	0	0	yes	0	0	1	0	0	0	0	0	0	0	0	51	15	10.2441	3.53
S240	yes	Cabbage Carrot Apple Celeriac	Cabbage-mix	Mix_veg	mixed	commercial	regional	organic	dry_salting	coarse_salt	Peeled_yes	Washed_hands_yes	Washed_veg_yes	Mixed_by_hands_yes	Filed-compacted-hands_no	no_starter	F2	2	thin	shredded	2	0	0	1	0	0	0	0	0	0	0	0	0	yes	0	0	0	1	0	0	0	0	0	0	0	41	9.28571	6.88951	3.6
S241	yes	Beetroot	Beetroot	Beetroot	bulb/root	produceur_purchase	local	conventional	dry_salting	coarse_salt	Peeled_yes	Washed_hands_no	Washed_veg_yes	Mixed_by_hands_yes	Filed-compacted-hands_no	no_starter	F3	3	thin	grated	0	0	0	0	0	0	0	0	0	0	0	0	0	no	0	0	0	0	0	0	0	0	0	0	0	234.5	30	7.71779	3.93
S244	yes	Carrot	Carrot	Carrot	bulb/root	produceur_purchase	local	NA	Brine	coarse_salt	Peeled_yes	Washed_hands_yes	Washed_veg_yes	Mixed_by_hands_yes	Filed-compacted-hands_yes	no_starter	F3	3	rough	sticks	4	0	0	1	1	0	1	0	0	1	0	0	0	no	0	0	0	0	0	0	0	0	0	0	0	92	9	12.2526	3.21
S245	no	Cabbage	Cabbage	Cabbage	leaf/stem	commercial	regional	conventional	Brine	fine_salt	Peeled_no	Washed_hands_no	Washed_veg_no	Mixed_by_hands_yes	Filed-compacted-hands_no	no_starter	F5	5	thin	shredded	0	0	0	0	0	0	0	0	0	0	0	0	0	no	0	0	0	0	0	0	0	0	0	0	0	288	9	8.77472	3.33
S247	yes	Parsnip	Others	Others	bulb/root	produceur_purchase	local	organic	Brine	coarse_salt	Peeled_yes	Washed_hands_yes	Washed_veg_yes	Mixed_by_hands_no	Filed-compacted-hands_no	no_starter	F1	1	thin	grated	1	1	0	0	0	0	0	0	0	0	0	0	0	no	0	0	0	0	0	0	0	0	0	0	0	60	12	18.9751	3.63
S249	no	Beetroot	Beetroot	Beetroot	bulb/root	produceur_purchase	local	organic	dry_salting	coarse_salt	Peeled_no	Washed_hands_no	Washed_veg_yes	Mixed_by_hands_yes	Filed-compacted-hands_yes	no_starter	F5	5	thin	grated	0	0	0	0	0	0	0	0	0	0	0	0	0	no	0	0	0	0	0	0	0	0	0	0	0	120	10	6.77848	3.51
S250	no	Celeriac	Others	Others	bulb/root	produceur_purchase	local	organic	Brine	coarse_salt	Peeled_yes	Washed_hands_yes	Washed_veg_yes	Mixed_by_hands_yes	Filed-compacted-hands_yes	no_starter	F3	3	thin	grated	2	1	0	0	0	0	0	0	0	0	0	0	0	yes	0	0	0	0	0	0	0	0	0	1	0	1540	10	6.5517	4.11
S260	yes	Cabbage	Cabbage	Cabbage	leaf/stem	produceur_purchase	local	organic	dry_salting	coarse_salt	Peeled_no	Washed_hands_yes	Washed_veg_yes	Mixed_by_hands_yes	Filed-compacted-hands_yes	no_starter	F4	4	thin	shredded	0	0	0	0	0	0	0	0	0	0	0	0	0	no	0	0	0	0	0	0	0	0	0	0	0	150	30	22.0706	3.66
S266	yes	Carrot	Carrot	Carrot	bulb/root	produceur_purchase	local	conventional	dry_salting	coarse_salt	Peeled_yes	Washed_hands_yes	Washed_veg_yes	Mixed_by_hands_yes	Filed-compacted-hands_no	no_starter	F2	2	thin	grated	1	0	0	1	0	0	0	0	0	0	0	0	0	no	0	0	0	0	0	0	0	0	0	0	0	27	7.57576	14.4097	3.68
S268	yes	Garlic	Others	Others	bulb/root	commercial	France	organic	Brine	coarse_salt	Peeled_yes	Washed_hands_yes	Washed_veg_no	Mixed_by_hands_yes	Filed-compacted-hands_yes	no_starter	F4	4	rough	not_cut	3	0	0	0	0	0	1	0	0	1	0	0	0	yes	0	0	0	0	0	0	0	1	0	0	0	33	9	11.4047	3.78
S270	no	Carrot	Carrot	Carrot	bulb/root	produceur_purchase	local	organic	Brine	coarse_salt	Peeled_yes	Washed_hands_NA	Washed_veg_yes	Mixed_by_hands_yes	Filed-compacted-hands_yes	no_starter	F3	3	rough	strips	1	0	0	0	0	0	0	0	0	0	1	0	0	yes	0	0	0	0	0	0	0	0	0	0	0	180	9	11.5677	3.29
S271	yes	Cauliflower Carrot Celeriac	Cabbage-mix	Mix_veg	mixed	commercial	France	conventional	Brine	coarse_salt	Peeled_yes	Washed_hands_no	Washed_veg_yes	Mixed_by_hands_yes	Filed-compacted-hands_no	no_starter	F3	3	rough	sticks/slices/chunks	1	0	0	0	0	0	0	0	0	0	0	0	0	no	0	0	0	0	0	1	0	0	0	0	0	31	20	8.08138	3.51
S273	yes	Carrot Turnip	Carrot_mix	Mix_veg	bulb/root	produceur_purchase	regional	organic	dry_salting	coarse_salt	Peeled_no	Washed_hands_NA	Washed_veg_yes	Mixed_by_hands_yes	Filed-compacted-hands_yes	no_starter	F4	4	thin	strips/dices	6	0	1	1	0	1	0	0	0	1	1	0	0	no	0	0	0	0	0	0	0	0	0	1	0	20	17.5	9.11173	3.5
S274	yes	Green_beans	Others	Others	fruit	produceur_purchase	local	organic	Brine	coarse_salt	Peeled_yes	Washed_hands_NA	Washed_veg_yes	Mixed_by_hands_no	Filed-compacted-hands_yes	no_starter	F2	2	rough	not_cut	0	0	0	0	0	0	0	0	0	0	0	0	0	no	0	0	0	0	0	0	0	0	0	0	0	43	9	7.86642	3.49
S275	yes	Tomato	Others	Others	fruit	garden	garden	organic	Brine	coarse_salt	Peeled_no	Washed_hands_NA	Washed_veg_no	Mixed_by_hands_yes	Filed-compacted-hands_yes	no_starter	F5	5	rough	not_cut	1	0	1	0	0	0	0	0	0	0	0	0	0	no	0	0	0	0	0	0	0	0	0	0	0	51	9	9.19536	4.18
S276	yes	Cabbage	Cabbage-mix	Cabbage	leaf/stem	produceur_purchase	local	organic	Brine	coarse_salt	Peeled_yes	Washed_hands_NA	Washed_veg_no	Mixed_by_hands_no	Filed-compacted-hands_yes	no_starter	F3	3	rough	chunks	6	1	1	0	0	0	0	1	1	0	0	0	0	yes	0	1	0	0	0	1	0	0	0	0	0	39	55	11.6812	5.1
S277	yes	Turnip	Others	Others	bulb/root	produceur_purchase	regional	conventional	dry_salting	coarse_salt	Peeled_yes	Washed_hands_yes	Washed_veg_yes	Mixed_by_hands_yes	Filed-compacted-hands_yes	no_starter	F3	3	thin	small dices	4	1	1	0	1	0	1	0	0	0	0	0	0	no	0	0	0	0	0	0	0	0	0	0	0	74	20	13.2872	5.18
	(a) vegetables are listed by decreasing quantity
	(b) Diversity score: corresponds to the number of practices and factors that may influence the initial microbial community (see text § 3.1)
[truncated: 28 more columns]

## Sheet: Table S2
Table S2: Agar media and conditions used for enumeration of different microbial groups in fermented vegetables
Medium	Detail and supplier	Targeted microorganisms	Incubation conditions1
MRS	Man, Rogosa & Sharp agar medium (Biokar Diagnostics, France)	LAB2	CO2; 25 °C; 7 d
BHI-YEn	Brain Hearth Infusion (BD, USA) + 10 g/L yeast extract + 10 g/L agar + 0.01% natamycin	Total aerotolerant bacteria	air; 25 °C; 2-5 d
TSAn-NaCl	Tryptone Soja Agar (Biokar) +4% NaCl + 0.01% natamycin	Total halotolerant bacteria	air; 37°C; 7 d
YPMnp	Yeast extract (5g/L) peptone (2.5 g//L), tryptone (2.5 g/L) + mannitol (25 g/L) + agar (16 g/L) + 0.01% natamycin + 0.15% penicillin	Acetic acid bacteria	air; 25 °C; 2-5 d
BHI-YEnp	Brain Hearth Infusion (BD, USA) + 10g/L yeast extract + 10 g/L agar + 0.01% natamycin + 0.15% penicillin	Aerobic Gram- negative bacteria	air; 25 °C; 2-5 d
OGAc	Oxytetracycline Glucose Agar (Biokar) + 0.01% chloramphenicol	Yeast and filamentous fungi	air; 25 °C; 7 d
VRBG	Violet Red Bile Glucose agar (Biokar)	Bile-resistant Enterobacteriaceae	air; 37 °C; 1 d
KF	Kenner Fecal (Biokar) added with 10 mL of 1%TTC /L	Enterococci	air, 37 °C; 2 d
BHI-YE-703	Brain Hearth Infusion (BD, USA) + 10 g/L yeast extract + 10 g/L agar	Aerobic spore-forming bacteria	air; 37 °C; 2 d
BCA3	Bacillus cereus Selective Agar base (Mossel) (Biokar)	Bacillus cereus	air; 30°C; 1-2 d
TSN3	Tryptone Sulfite Neomycin Agar (Biokar)	Anaerobic sulphite-reducing spore-forming bacteria (Clostridium)	CO2; 37°C; 2-5 d
	1 CO2, anaerobiosis generated with Anaerocult® A (Merck, Darmstadt, Germany), temperature, and days of incubation.
	2 LAB, lactic acid bacteria.
	3 These media were used after a 15 min-70°C treatment of the first serial 1:10 dilution.

## Sheet: Table S3
Table S3	Lits of the 94 strains of lactic acid bactéria isolated from fermented vegetables
CIRM-BIA Number	Species	isolated from (sample ID)
2511	Lentilactobacillus buchneri	S013
2512	Lentilactobacillus diolivorans	S013
2477	Pediococcus parvulus	S015
2508	Levilactobacillus parabrevis	S015
2478	Pediococcus parvulus	S019
2480	Lentilactobacillus parabuchneri	S043
2481	Pediococcus parvulus	S044
2482	Lactiplantibacillus plantarum	S055
2483	Levilactobacillus brevis	S056
2501	Pediococcus parvulus	S071
2514	Levilactobacillus parabrevis	S071
2484	Lacticaseibacillus paracasei/casei	S079
2485	Levilactobacillus brevis	S079
2635	Secindilactobactobacillus malefermentans	S094
2458	Lactiplantibacillus plantarum/ pentosus	S098
2487	Levilactobacillus brevis	S102
2488	Lentilactobacillus rapi	S102
2489	Lentilactobacillus rapi	S102
2490	Lactiplantibacillus plantarum/ paraplantarum/ pentosus	S103
2491	Pediococcus parvulus	S108
2510	Pediococcus parvulus	S108
2515	Levilactobacillus brevis	S109
2516	Lacticaseibacillus paracasei	S111
2492	Levilactobacillus brevis	S115
2444	Levilactobacillus brevis	S116
2493	Lentilactobacillus diolivorans	S119
2494	Lentilactobacillus buchneri	S119
2447	Lactiplantibacillus plantarum/ pentosus	S122
2517	Levilactobacillus brevis	S122
2449	Leuconostoc mesenteroides	S131
2533	Lentilactobacillus buchneri	S134
2534	Lentilactobacillus parafarraginis	S134
2535	Lactiplantibacillus plantarum/ pentosus	S135
2536	Levilactobacillus brevis	S135
2537	Lentilactobacillus parabuchneri	S135
2446	Leuconostoc mesenteroides/ pseudomesenteroides	S146
2518	Leuconostoc mesenteroides/ pseudomesenteroides	S146
2538	Lacticaseibacillus paracasei/ casei	S147
2539	Lentilactobacillus kefiri	S147
2453	Lactiplantibacillus plantarum	S174
2520	Lacticaseibacillus paracasei/ casei	S174
2540	Lactiplantibacillus plantarum/ pentosus	S182
2497	Levilactobacillus brevis	S185
2498	Levilactobacillus brevis	S185
2454	Lactiplantibacillus plantarum/ pentosus	S192
2521	Liquorilactobacillus satsumensis	S192
2541	Schleiferilactobacillus harbinensis	S193
2459	Lentilactobacillus kefiri	S200
2556	Lentilactobacillus kefiri	S200
2509	Levilactobacillus brevis	S201
2456	Lactiplantibacillus plantarum	S212
2496	Pediococcus ethanolidurans	S213
2450	Lactiplantibacillus plantarum/ pentosus	S215
2522	Levilactobacillus brevis	S215
2523	Lentilactobacillus parabuchneri	S215
2451	Lactiplantibacillus plantarum/ pentosus	S217
2524	Lacticaseibacillus paracasei/ casei	S217
2525	Lactiplantibacillus plantarum	S217
2526	Lactiplantibacillus plantarum	S217
2448	Lactiplantibacillus plantarum/ pentosus	S222
2455	Lentilactobacillus parabuchneri	S224
2499	Lactiplantibacillus plantarum	S232
2500	Levilactobacillus brevis	S232
2445	Pediococcus pentosaceus	S237
2636	Leuconostoc mesenteroides	S237
2443	Lactiplantibacillus plantarum	S238
2486	Lactiplantibacillus paraplantarum/ plantarum	S240
2495	Lactiplantibacillus plantarum	S240
2502	Pediococcus parvulus	S240
2503	Lentilactobacillus diolivorans	S240
2457	Lactiplantibacillus plantarum/ pentosus	S241
2637	Lentilactobacillus parabuchneri	S241
2504	Levilactobacillus brevis	S244
2505	Leuconostoc mesenteroides	S247
2460	Levilactobacillus brevis	S249
2542	Lacticaseibacillus paracasei/ casei	S249
2543	Lacticaseibacillus paracasei/ casei	S250
2544	Levilactobacillus yonginensis/ koreensis	S250
2545	Pediococcus parvulus	S250
2506	Lentilactobacillus parabuchneri	S260
2507	Levilactobacillus brevis	S260
2546	Levilactobacillus brevis	S266
2547	Lactiplantibacillus plantarum	S266
2462	Lacticaseibacillus paracasei/ casei	S268
2548	Lactiplantibacillus plantarum/ pentosus	S271
2549	Levilactobacillus brevis	S271
2550	Lactiplantibacillus plantarum/ pentosus	S273
2551	Levilactobacillus brevis	S273
2461	Lactiplantibacillus plantarum	S274
2554	Levilactobacillus brevis	S274
2555	Lactiplantibacillus plantarum / pentosus	S274
2552	Weissella viridescens	S276
2553	Lactococcus lactis	S276

## Sheet: Table S4
Table S4	List of the 34 yeast strains isolated from 17 fermented vegetable samples
CLIB Number	Species	isolated from (sample ID)
3754	Meyerozyma guilliermondii	S092
NA	Wickerhamomyces anomalus	S092
NA	Meyerozyma guilliermondii	S092
NA	Wickerhamomyces anomalus	S092
NA	Kazachstania humilis	S098
3755	Kazachstania humilis	S098
3715	Kazachstania unispora	S134
3760	Wickerhamomyces anomalus	S134
NA	Rhodotorula mucilaginosa	S135
3767	Saccharomyces cerevisiae	S156
NA	Saccharomyces cerevisiae	S156
3756	Clavispora lusitaniae	S192
NA	Rhodotorula mucilaginosa	S192
NA	Clavispora lusitaniae	S192
NA	Sporobolomyces roseus	S193
3768	Saccharomyces cerevisiae	S211
3757	Saccharomyces cerevisiae	S212
3769	Pichia kudriavzevii	S213
3770	Candida parapsilosis	S213
3758	Pichia kudriavzevii	S224
3759	Saccharomyces cerevisiae	S241
3766	Kazachstania barnettii	S266
3716	Kazachstania unispora	S266
NA	Kazachstania barnettii	S266
NA	Candida boidinii	S270
3764	Candida boidinii	S270
3765	Hanseniaspora uvarum	S270
NA	Hanseniaspora uvarum	S270
3763	Pichia fermentans	S273
NA	Debaryomyces hansenii	S274
3762	Candida parapsilosis	S275
NA	Candida parapsilosis	S275
NA	Naganishia adeliensis	S275

## Sheet: table_S5
Table S5	Diversity and richness indices of bacterial communities in 47 fermented vegetable samples
Sample ID	Total Reads	Valid Reads	Observed	Shannon
S008	101101	89973	36	1.36226
S015	167980	145705	66	2.22971
S019	182550	158947	34	1.23847
S042	87096	72684	48	2.33469
S043	145567	128203	19	1.95038
S044	77292	67992	46	1.37174
S056	160350	118281	76	2.50894
S071	137529	111774	89	2.49505
S079	158890	115378	55	1.65691
S089	157399	123834	65	2.39838
S090	88416	23695	18	1.14475
S094	156746	135737	40	1.59022
S098	159305	128927	48	1.21133
S102	75686	63206	14	1.36721
S109	80571	64501	72	2.95552
S111	155832	134983	40	1.15153
S115	160024	120568	101	2.92841
S116	149364	132910	20	0.574774
S119	98217	85559	32	2.42519
S134	214169	80151	48	2.10088
S135	176083	131820	58	2.40949
S174	146355	130939	26	1.18157
S175	171816	141015	42	2.07179
S177	123942	103960	29	0.946653
S182	180509	154418	39	1.01489
S185	174926	158022	16	0.15977
S212	171244	131421	52	2.47756
S213	100565	27240	22	1.9502
S215	137890	117809	40	1.60628
S217	117760	105146	24	0.933544
S229	100605	84944	37	0.745699
S232	214905	176146	43	1.20684
S237	139381	105768	32	2.13675
S239	194466	151951	42	1.19407
S240	141920	117784	65	2.16346
S241	103680	50695	22	0.884386
S244	157707	134888	48	1.31552
S247	139073	118959	39	1.4106
S260	216911	171345	55	2.12994
S266	188848	155740	46	1.07916
S268	201993	154235	38	1.68102
S271	154033	129078	47	1.01747
S273	222917	172507	64	2.33174
S274	171708	143777	45	0.987962
S275	177074	144169	31	1.33405
S276	151388	120967	46	2.4263
S277	147739	60663	44	1.89142

## Sheet: Table S6
Table S6	Read numbers and ASV numbers for the main taxa identifified by metabarcoding analysis
	Taxonomic ranks				% Total reads		Read numbers	ASV number	% total ASVs
	Phylum	Order	Family	Genus
	Firmicutes				0.812958		4469977	199	0.5
		Lactobacillales			0.790206	% Lactobacillales	4344877	177	0.444724
			Lactobacillaceae	Lactiplantibacillus	0.414198	0.524165	2277431	45	0.113065
				Levilactobacillus	0.118596	0.150082	652089	36	0.0904523
				Lentilactobacillus	0.0583752	0.0738734	320971	25	0.0628141
				Lacticaseibacillus	0.0550853	0.0697101	302882	5	0.0125628
				Latilactobacillus	0.0284267	0.0359739	156302	9	0.0226131
				Weissella	0.0279479	0.0353679	153669	11	0.0276382
				Secundilactobacillus	0.0139427	0.0176445	76663	8	0.0201005
				Pediococcus	0.000725482	0.000918093	3989	3	0.00753769
				Leuconostoc	0.000392477	0.000496677	2158	1	0.00251256
				Loigolactobacillus	0.000184235	0.000233148	1013	1	0.00251256
				Fructilactobacillus	0.000177142	0.000224172	974	2	0.00502513
				Liquorilactobacillus	9.8392e-05	0.000124514	541	1	0.00251256
				Schleiferilactobacillus	7.25664e-05	9.18323e-05	399	1	0.00251256
				Other Lactobacillaceae	0.00338898	0.00428873	18634	5	0.0125628
			Streptococcaceae	Lactococcus	0.0640828	0.0810964	352354	19	0.0477387
			Enterococcaceae	Enterococcus	0.00451185	0.00570971	24808	5	0.0125628
		Staphylococcales	Staphylococcaceae	Staphylococcus	0.0186841		102733	15	0.0376884
		Bacillales	Bacillaceae	Bacillus	0.0040679		22367	7	0.0175879
	Proteobacteria				0.187042		1028437	199	0.5
		Enterobacterales			0.185175	% Enterobacterales	1018167	191	0.479899
			Enterobacteriaceae		0.108205	0.584342	594958	102	0.256281
			Yersiniaceae		0.0280261	0.151349	154099	35	0.0879397
			multiaffiliated		0.036343	0.196263	199829	28	0.0703518
		Pseudomonadales	Pseudomonadaceae	Pseudomonas	0.0013553		7452	5	0.0125628

## Sheet: Table S7
Table S7	Description of the clusters obtained from a hierarchical clustering analysis made from MFA data.
	Cluster 1	Cluster 2	Cluster 3	Cluster 4	Cluster 5	Cluster 6
categ5_EN=Beetroot	-1.44	-0.14	-0.064	2.71	-0.39	-0.39
categ5_EN=Mix_veg	2.15	-0.692	0.276	-1.34	-1.6	-0.537
Cutting_result=strips/dices	2.11	-0.14	-1.02	-0.615	-0.39	-0.39
Cutting_type=rough	1.74	-0.493	-2.66	-0.762	-0.107	1.98
Cutting_type=thin	-1.74	0.493	2.66	0.762	0.107	-1.98
quali_VRBG=quali_VRBG_n	1.05	0.112	-0.282	0.505	0.317	-2.37
quali_VRBG=quali_VRBG_y	-1.05	-0.112	0.282	-0.505	-0.317	2.37
Age	-2.36	0.59	0.566	3.95	-0.747	-0.754
Enterobacterales	-0.218	-0.643	-0.699	-1.66	-0.798	4.83
Lacticaseibacillus	-1.6	-0.31	-1.03	-0.568	6.29	-0.55
Lactiplantibacillus	4.96	-0.699	-1.64	-2.39	-1.92	-1.95
Lactococcus	-1.49	5.22	-0.0354	-0.311	-0.397	0.738
Lentilactobacillus	-2.45	-0.36	-1.07	6.44	-0.638	-0.638
Levilactobacillus	-2.81	-0.623	4.56	-0.25	0.104	-1.1
log_BHIYEn	-1	-2.19	1.54	0.166	1.15	-0.532
log_BHIYE_70	-0.911	-1.38	2.43	-0.392	-1.29	0.526
log_MRS	-0.424	-2.68	1.52	0.607	1.02	-1.79
log_TSAnNaCl	0.751	-2.21	1.44	-2.56	1.33	-0.603
NaCl	-2.3	-1.49	3.86	-1.03	-0.25	0.845
Nb_Ingr	1.26	-1.12	-0.0461	-2.35	0.591	0.591
pH	-3.02	-0.0261	-0.209	0.74	1.84	3.62
	Clusters are coloured according to their colors on Figure 6
	V-test values in bold are significant (< -2.0 ou > 2.0)
